# Supplementary material for: Gradual Expansion of a Stent to Prevent Periprocedural Complications after Carotid Artery Stenting for Vulnerable Severe Stenotic Lesions with Intraplaque Hemorrhages: A Retrospective Observational Study
Source: Life (Basel). 2022 Jan 17;12(1):131. doi: 10.3390/life12010131 (PMC8781376; doi:10.3390/life12010131)
Supplement: Supplementary file 1 [file life-12-00131-s001.zip]

Archive with 1 entries (1 files):
- life-1542007-supplementary.pdf
